# Supplementary material for: De Novo Transcriptome and Small RNA Analysis of Two Chinese Willow Cultivars Reveals Stress Response Genes in Salix matsudana
Source: PLoS One. 2014 Oct 2;9(10):e109122. doi: 10.1371/journal.pone.0109122 (PMC4183547; doi:10.1371/journal.pone.0109122)
Supplement: Table S1 — Mature sequences and expression of novel miRNA. (XLSX) [file pone.0109122.s005.xlsx]

## Sheet: Sheet1
ID	Mature Sequence	SM-Readcount	SMT-Readcounts
novel_1	aagucguagcaagucuuug	20026	24176
novel_11	agcucuguuggucucccuuug	386	978
novel_13	uuguaagggaaguccacaugg	265	81
novel_16	cgcuauccauccugaguuuca	51	50
novel_18	aggugcuggugcaggugcagg	51	44
novel_19	ugacaggcucuucucucucaug	20	51
novel_2	aauauugaucgaauauggaug	2803	3153
novel_20	uccaaagggaucgcauugaucu	12	1
novel_21	ugcauuugcaccugcaucuug	10	14
novel_24	ccaugaugaggacugagg	0	2
novel_25	uggcgugugagcuuguugugc	24	404
novel_26	auuuuaggaagggacugaaua	132	562
novel_27	cugcggugaugagcu	51	74
novel_28	caguugugggaaugaacauu	2	4
novel_29	aacugcuguuugaaacuuggu	1	5
novel_30	uuuggauugaagggagcucuau	565	796
novel_31	uaaagcugccagcaugauc	22	10
novel_33	ggagcgaccucagaucacaug	27	17
novel_34	uuguucuuguaguugcuggg	1	2
novel_35	caaccggggacguucagauuc	88	137
novel_36	uuggacugaagggagcucccuuc	2496	13162
novel_39	uuggacugaagggagcucccuuug	26	70
novel_4	uugcgaugacgacucacgaaau	376	3609
novel_40	ucucagaucuuauuuucaca	0	2
novel_41	ugccuggcucccuguaugccu	4	0
novel_42	agaggugguucaagggagcaagga	0	2
novel_51	uuuguucguggaucuaacgcc	130	131
novel_53	uauuggccugguucacucaga	57	151
novel_6	uaugggagagacuggaaugacu	1076	1807
novel_7	ucgagauggcaagaaccuggu	2019	917
novel_8	uucggaccaggcuucauuccc	781	1030
