# Supplementary material for: De Novo Transcriptome and Small RNA Analysis of Two Chinese Willow Cultivars Reveals Stress Response Genes in Salix matsudana
Source: PLoS One. 2014 Oct 2;9(10):e109122. doi: 10.1371/journal.pone.0109122 (PMC4183547; doi:10.1371/journal.pone.0109122)
Supplement: Table S2 — Primers, sequence length and sequence identity of unigenes validated by real-time PCR. (XLSX) [file pone.0109122.s006.xlsx]

## Sheet: Sheet1
ID	Primers F (5'-3')	Primers R (5'-3')	Sequence Length	Identity(%)
comp37504_c0	GGATGATACACAACTCTTATC	TATCTCTCTCTCTCATATGATGG	993	99.9
comp41847_c0	CAAGAAAAGGGGATCAATAAC	GCCATTCAATTCTTGTTTCTTCC	422	99.53
comp48166_c0	GATGAGGCAAGCAGCAGCGGCAG	ACAGTGAGTAGGACAAATTTGC	1061	99.81
comp42330_c0	CATAAACTCACAAATCAAGTTC	CTGACGGGTCGTCGTGTGTGTTG	592	100
comp52859_c0	TGTCCAAGGTTGTTGCCTCCTTG	ACACCCAAGATTGTGCAGATAG	1040	99.9
comp369521_c0	TGCCTGGTCCATTGTTTGAGAG	CCCAAATGATCTAAATTCTCAC	205	100
comp723635_c0	CACAATTCGAAGGCAGATAATG	CGTTTTGTTTCCAATAGGCCTTAAG	192	99.48
comp38141_c0	CCAGCTCATGACTGAGGCATTC	TGTGGACTAAGTTCATGTGCCAC	977	99.8
comp58686_c0	CGGGTGCAGAGTACGAAACACG	GCAGTGATGCCACAACCTCTAC	1960	99.74
comp34365_c0	GTGCGCCGTAGGATGTGGGTTG	TAGTGCTCGAGGATAATAATGCC	236	98.73
comp46519_c0	TGCTTGAAATAGAGCTGATTGTC	GACCATGCTGCTAAATGCAATC	607	99.34
comp12600_c0	CCGCAGGGCTTCAGGTAAGATG	CAGAGACAGAGGGTTCGGTGGG	375	98.67
comp46401_c0	TGATCTCGAATCCATGATCAAG	ACCATGGACGGTTACAGTTCC	679	96.41
comp33203_c0	GGCAAGAAAGAGAGCGACGGC	GTATACACACTCGATTAGAAAAG	367	99.46
comp50148_c0	CCAATACATGAGTTGTTCTTGT	GGCACAGATCATGGCTGAAATG	792	99.12
comp36755_c0	TGTATAATATTTACTGCTAGTG	GATATTAATGACAAATACACATA	240	98.33
comp55390_c0	TATGCTACAGAAAGCCAATTC	GTTACTTTATCCGCAACCAGATC	720	100
comp51383_c0	CACTGTTCCATGCATAGAAACA	TCCAGTCTCAAGGCAACAATGGC	1094	99.82
comp32202_c0	GGTTTGAACACTGATCCTACTG	CATTGTTCCTGGTGATGTTGCG	366	99.18
comp30011_c0	GTGGAGCTCATGGTGACCTGC	GCTCACCCACATCAGCTGCCGC	480	98.96
